# Supplementary material for: Proof of concept for real-time detection of SARS CoV-2 infection with an electronic nose
Source: PLoS One. 2021 Jun 2;16(6):e0252121. doi: 10.1371/journal.pone.0252121 (PMC8172018; doi:10.1371/journal.pone.0252121)
Supplement: S1 Materials — (ZIP) [file pone.0252121.s002.zip]

Archive with 5 entries (5 files):
- bootstrapSingleIteration.m
- bootstrapSingleIterationNeg.m
- bootStrapTruePositiveRate.m
- EnoseCovidData.mat
- README.txt
