# Supplementary material for: Proof of concept for real-time detection of SARS CoV-2 infection with an electronic nose
Source: PLoS One. 2021 Jun 2;16(6):e0252121. doi: 10.1371/journal.pone.0252121 (PMC8172018; doi:10.1371/journal.pone.0252121)
Supplement: S1 Materials — (ZIP) [file pone.0252121.s002.zip › bootstrapSingleIteration.m]

function [results] = bootstrapSingleIteration(SamplesAndDiagnosis,negInd,posInd,nReps)
% results are retuned as avector containing the following vquantities
% results=[TP,FN,TPR,TN,FP,TNR,FPR,FNR,PPV,NPV];
% TP - true positives
% FN - false negatives
% TPR - true positive rate
% TN - true negatives
% FP - false positive
% TNR - true negative rate
% FPR - false positive rate
% FNR - false negative rate
% PPV - positive predictive value
% NPV - negative predictive value


nPos=length(posInd); % count the number of positive samples
PredAllTemp=[];
YTrain=categorical([ ones(1,nPos-1), zeros(1,nPos-1)]');

% set the parameters for the classifier
inputSize = 7; % for 7  sensors we use
numHiddenUnits = 100;
numClasses = 2;
layers = [ ...
    sequenceInputLayer(inputSize)
    lstmLayer(numHiddenUnits,'OutputMode','last')
    fullyConnectedLayer(numClasses)
    softmaxLayer
    classificationLayer];

maxEpochs = 15;
miniBatchSize = 27;
options = trainingOptions('adam', ...
    'ExecutionEnvironment','cpu', ...
    'MaxEpochs',maxEpochs, ...
    'MiniBatchSize',miniBatchSize, ...
    'GradientThreshold',1, ...
    'Verbose',false);

selectedSensors=[2,4,6:10];

for k=1:nReps
negIndLocal=randsample(negInd,nPos); % pick a selection of negative samples
posInd=posInd(randperm(nPos)); % permute the positive indecies 

% prepare the training data
for i=1:nPos-1  
aux=SamplesAndDiagnosis(posInd(i)).Sensors;
XTrain{i}=aux(:,selectedSensors)';
aux2=SamplesAndDiagnosis(negIndLocal(i)).Sensors;
XTrain{i+nPos-1}=aux2(:,selectedSensors)';
end

% prepare teh testing data
aux=SamplesAndDiagnosis(posInd(nPos)).Sensors;
XTest{1}=aux(:,selectedSensors)';
aux=SamplesAndDiagnosis(negIndLocal(nPos)).Sensors;
XTest{2}=aux(:,selectedSensors)';

clear aux2 i aux

% train the classifier
net = trainNetwork(XTrain,YTrain,layers,options);
% make predictions on teh testing set
YPred = classify(net,XTest,'MiniBatchSize',miniBatchSize);
% record the predictions 
PredAllTemp=[PredAllTemp;YPred];
end

% now calculate the statistics of the run of predictions
TP=length(find(double(PredAllTemp(1:2:end))-1==1));
FN=length(PredAllTemp)/2-TP;
TPR=2*TP/length(PredAllTemp);
TN=length(find(double(PredAllTemp(2:2:end))-1==0));
FP=length(PredAllTemp)/2-TN;
TNR=2*TN/length(PredAllTemp);
FPR=1-TNR;
FNR=1-TPR;
PPV=TP/(TP + FP);
NPV=TN/(TN+FN);

results=[TP,FN,TPR,TN,FP,TNR,FPR,FNR,PPV,NPV];

end
