# Supplementary material for: Proof of concept for real-time detection of SARS CoV-2 infection with an electronic nose
Source: PLoS One. 2021 Jun 2;16(6):e0252121. doi: 10.1371/journal.pone.0252121 (PMC8172018; doi:10.1371/journal.pone.0252121)
Supplement: S1 Materials — (ZIP) [file pone.0252121.s002.zip › bootStrapTruePositiveRate.m]

clear
load('EnoseCovidData.mat')

% find the indecies of the positive  diagnosis
T=struct2table(SamplesAndDiagnosis);
posInd=find(strcmp('Positive',T.diagnosis));
negInd=find(strcmp('Negative',T.diagnosis));
clear T

nReps=500

tic
parfor i=1:100
    i
   results(i,:)=bootstrapSingleIteration(SamplesAndDiagnosis,negInd,posInd,nReps)
end
toc
a=now


parfor i=1:600
    i
   resultsNeg(i,:)=bootstrapSingleIterationNeg(SamplesAndDiagnosis,negInd,posInd,nReps)
end


% The figure below should recrate a figure cimilar to figure 2a
% column 3 in the results matrices is the column of true positive rates
figure
yyaxis right
     aux1=results(:,3);
     hist(aux1,25);
     h = findobj(gca,'Type','patch');
     set(h,'FaceColor','r','EdgeColor','w','facealpha',0.75)
     hold on
     plot([mean(aux1) mean(aux1)],[0, 25])
     yyaxis left
     aux2=resultsNeg(:,3)
     hist(aux2,100);
     h = findobj(gca,'Type','patch');
     set(h,'facealpha',0.75);
     xlabel('True positive rate')
     ylabel('frequency')
