# Supplementary material for: Proof of concept for real-time detection of SARS CoV-2 infection with an electronic nose
Source: PLoS One. 2021 Jun 2;16(6):e0252121. doi: 10.1371/journal.pone.0252121 (PMC8172018; doi:10.1371/journal.pone.0252121)
Supplement: S1 Materials — (ZIP) [file pone.0252121.s002.zip › README.txt]

How to run the code:

extract all files in the zip file into a directory
run the script bootStrapTruePositiveRate.m

The script calculates true positive rates for 100 repeated samples of 
the 27 positive samples.
The script then calculates 600 iterations of the same process each time 
selecting a random set of 27 negative samples to replace the positive 
samples. 

lastly, the two histogram of true positive rates are plotted against 
each other.

the total running time of the calculation is roughly 14 hours on a 
single PC with 12 processor threads. To save time one can reduce the number
of iterations or use a cluster to run the iterations in parallel.
